# Supplementary material for: Targeted matrisome analysis identifies thrombospondin-2 and tenascin-C in aligned collagen stroma from invasive breast carcinoma
Source: Sci Rep. 2018 Aug 28;8:12941. doi: 10.1038/s41598-018-31126-w (PMC6113240; doi:10.1038/s41598-018-31126-w)
Supplement: Supplementary file 2 — Supplemental MS Dataset 1 [file 41598_2018_31126_MOESM2_ESM.xlsx]

## Sheet: Quantitative ECM
Protein Quantity (nmol/g)
Protein	GENE	MW	Functional	Matrisome	Normal					IDC								Tech CV (%)
										Curly				Straight
					N1	N2	N3	N4	N5	IDC1	IDC2	IDC3	IDC4	IDC5	IDC6	IDC7	IDC8
Agrin	AGRN	208646	Basement Membrane	Glycoprotein						0.0033227		0.014375	0.0146319	0.00672327	0.0109462		0.025005	0.155909
Agrin(iso 2,3,4,5,&6)	AGRN*	208646	Basement Membrane	Glycoprotein	0.00825259	0.00365525		0.0164332	0.00951759	0.0220597	0.0151316	0.0116409	0.00908289	0.0215967	0.0161973	0.00562023	0.0237784	0.341106
Collagen alpha-1(IV) chain(Arresten/Core Protein)	COL4A1*	160613	Basement Membrane	Collagen	0.20926	0.321615	0.109335	0.677847	0.27498	0.309327	0.116844	0.239936	0.256563	1.14881	0.178214	0.501947	0.537749	0.126509
Collagen alpha-1/5(IV) chain(Arresten/Core Protein)	COL4A1/5*	160613	Basement Membrane	Collagen	0.291874	0.237864	0.124362	0.667536	0.462777	0.252751	0.160417	0.162494	0.2182	0.967601	0.198545	0.228506	0.42954	0.101836
Collagen alpha-2(IV) chain	COL4A2	161386	Basement Membrane	Collagen	0.00400987	0.00387348		0.0027278								0.0122751		0.233089
Collagen alpha-2(IV) chain(Canstatin/Core Protein)	COL4A2*	161386	Basement Membrane	Collagen	0.23864	0.194645	0.0952138	0.62229	0.34617	0.195559	0.150511	0.0953866	0.12726	0.914817	0.188756	0.379961	0.299246	0.144833
Collagen alpha-5(IV) chain	COL4A5	161044	Basement Membrane	Collagen		0.0308933	0.00472529	0.0266627		0.033325	0.0122722	0.0634629	0.134584	0.0781756	0.0837345	0.152755	0.0671374	0.333878
Perlecan	HSPG2	375271	Basement Membrane	Proteoglycan	0.0913494	0.095078	0.0508326	0.215461	0.137781	0.130265	0.114824	0.116448	0.156121	0.131816	0.176305	0.102842	0.240778	0.153714
Perlecan(Endorepellin)	HSPG2*	375271	Basement Membrane	Proteoglycan	0.0185958	0.0198847	0.00562418	0.0405603	0.023489	0.0246576	0.0268014	0.0168416	0.0345972	0.0243545	0.0365826	0.0182823	0.0374771	0.0961956
Laminin alpha-1	LAMA1	338195	Basement Membrane	Glycoprotein		0.0256839	0.049411	0.304416		0.052224	0.0116801	0.0027395	0.00583823	0.031924	0.0824415	0.0130952	0.0141262	0.345723
Laminin alpha-2	LAMA2	339982	Basement Membrane	Glycoprotein	0.00497523	0.00356102	0.0043717	0.00605853	0.00492041	0.00749265	0.0032227	0.00386839	0.00419525	0.00431447	0.00315128	0.00447208	0.00329577	0.360535
Laminin alpha-4	LAMA4	201819	Basement Membrane	Glycoprotein	0.0214965	0.0374824	0.0135041	0.0508345	0.0403444	0.0471842	0.0203279	0.0305552	0.0244308	0.0178928	0.022277	0.0310777	0.0253396	0.231683
Laminin alpha-5	LAMA5	404444	Basement Membrane	Glycoprotein	0.010696	0.00782428	0.0033227	0.0181342	0.0105787	0.0102369	0.00928163	0.00404954	0.00243511	0.00511384	0.0129059	0.00550242	0.0154524	0.235802
Laminin Beta-1	LAMB1	197090	Basement Membrane	Glycoprotein	0.0031929	0.00975074		0.00716324	0.00861696	0.0318606	0.00717873	0.0123023	0.0243689	0.0173574	0.0172832	0.0109744	0.0249739	0.240437
Laminin Beta-2	LAMB2	196474	Basement Membrane	Glycoprotein	0.012272	0.0142198	0.0043721	0.0389652	0.0222463	0.00388568	0.00910301			0.00573694	0.00425721		0.00376974	0.226619
Laminin Gamma-1	LAMC1	177387	Basement Membrane	Glycoprotein	0.0434336	0.0521154	0.019464	0.0941891	0.0750175	0.0595906	0.0379439	0.0327372	0.0414493	0.0352564	0.0345424	0.0500342	0.0492231	0.223506
Laminin Gamma-2	LAMC2	130846	Basement Membrane	Glycoprotein		0.00847545			0.0127387					0.0130683				0.27647
Nidogen-1	NID1	137039	Basement Membrane	Glycoprotein	0.0151116	0.0119269	0.0104502	0.0324102	0.0266149	0.0213135	0.0143106	0.0163609	0.0116227	0.0151341	0.0136206	0.0155	0.0162396	0.245086
Nidogen 1/2 (osteonidogen)(Nid1/2)	NID1/2*	136538	Basement Membrane	Glycoprotein	0.0555378	0.0939067	0.0354613	0.132402	0.162624	0.127734	0.0614523	0.0680616	0.0982028	0.0470629	0.0782334	0.0682576	0.099482	0.154362
Nidogen-2	NID2	152976	Basement Membrane	Glycoprotein	0.00920882	0.0137228	0.00682936	0.0166187	0.0175215	0.0255869	0.0101977	0.0197464	0.0309774	0.0171916	0.0177996	0.0501255	0.0273209	0.0917523
Actin (All Isoforms)	ACT	42051	Cytoskeletal	Cellular	1.0982	0.838854	0.338726	3.22779	1.54635	6.70087	2.26688	5.07079	9.61066	2.46953	8.28296	4.45614	7.63464	0.0360624
Actin, cytoplasmic 1/2	ACTB	41737	Cytoskeletal	Cellular	0.720379	1.11483	0.375228	2.15588	1.63374	8.9743	2.65848	13.5242	19.0199	7.70601	19.6165	5.52913	19.0574	0.120265
Desmin	DES	53457	Cytoskeletal	Cellular	0.00595184	0.00444759	0.00484571	0.0429304	0.00977542	0.000865987	0.000880918	0.0069501	0.00563219	0.00536288	0.0106263	0.00126035	0.00314561	0.195791
Plectin	PLEC	533540	Cytoskeletal	Cellular				0.00355374	0.00525336	0.0240666	0.0137892	0.0595272	0.0409612	0.0479969	0.0458682	0.0570649	0.042068	0.266044
Spectrin alpha chain, non-erythrocytic 1	SPTA2	284637	Cytoskeletal	Cellular	0.0181003	0.00618042		0.0178962	0.021419	0.0385142	0.0186928	0.013269	0.0261804	0.0136022	0.038262	0.022047	0.0515788	0.0754104
Tubulin beta-4B chain(4b & 5 chain)	TUBB*	49586	Cytoskeletal	Cellular	0.0734056	0.0566472	0.0251071	0.0702059	0.137056	0.983064	0.164097	0.425532	0.677541	0.470449	0.906273	0.480392	0.993336	0.0501794
Vimentin	VIM	53733	Cytoskeletal	Cellular	0.294095	0.297524	0.158064	0.487786	0.44486	1.359	1.04706	0.902618	1.57432	0.3414	1.24177	0.928078	0.892097	0.0910878
Lysyl oxidase	LOX	46559	ECM regulator	ECM regulator								0.00628205	0.0080858	0.0116852	0.0217498	0.00796141		0.216873
Lysyl oxidase-like 1	LOXL1	66589	ECM regulator	ECM regulator	0.00344769	0.00235791	0.00269475	0.0062217	0.0100798	0.00709063	0.0249417	0.0107343	0.0241838	0.00933543	0.028718	0.0955551	0.0216517	0.246244
Lysyl oxidase-like 2	LOXL2	66991	ECM regulator	ECM regulator	0.00990353	0.0262843	0.00604738	0.00313066	0.00964383	0.0229441	0.0102152		0.0225613	0.0226802	0.014427	0.0342491	0.00638809	0.607063
Lysyl oxidase-like 4	LOXL4	84743	ECM regulator	ECM regulator			0.0027453			0.00640644				0.0454394		0.00293252		0.372088
Transglutaminase 2	TGM2	77061	ECM regulator	ECM regulator				0.0242311		0.0104329		0.0228502	0.0479516	0.0107306	0.0107556	0.0243651	0.0872689	0.146477
Collagen alpha-1(XII) chain	COL12A1	340214	FACIT Collagen	Collagen	0.0225409	0.0298517	0.0147224	0.0158864	0.0147256	0.0946535	0.0408964	0.286352	0.723739	0.684147	0.823622	3.12192	0.293322	0.0565976
Collagen alpha-1(XIV) chain	COL14A1	191772	FACIT Collagen	Collagen	0.816772	1.7022	0.260161	0.249058	0.835561	0.196225	1.85387	0.109876	0.19519	0.443493	0.655651	1.00229	0.628105	0.126043
Collagen alpha-1(I) chain	COL1A1	137953	Fibrillar Collagen	Collagen	56.7462	48.3526	37.9898	20.3345	37.4423	15.0553	58.9303	7.8345	20.1983	35.4941	48.6145	103.782	15.533	0.0576155
Collagen alpha-1(I) chain(C-term Propeptides (NC1 Domain))	COL1A1*	137953	Fibrillar Collagen	Collagen	0.0187865	0.0190074	0.015901	0.0124748	0.0206121	0.0380493	0.0507945	0.0604446	0.078476	0.0361792	0.15513	0.13062	0.072401	0.11646
Collagen alpha-2(I) chain	COL1A2	129564	Fibrillar Collagen	Collagen	38.1508	33.4601	26.1577	13.6729	24.3157	8.87036	44.5585	4.98908	12.305	26.5279	32.9148	82.8032	9.87513	0.0360757
Collagen alpha-2(I) chain(C-term Propeptide)	COL1A2*	129564	Fibrillar Collagen	Collagen						0.0231191	0.0285844	0.0373829	0.0491298	0.0183251	0.0871477	0.0656483	0.0445729	0.145843
Collagen alpha-1(III) chain	COL3A1	138936	Fibrillar Collagen	Collagen	15.0753	13.4816	12.1915	5.62771	9.77942	2.66259	13.4012	1.15947	3.78835	10.3416	8.99874	25.9288	3.10424	0.0585009
Collagen alpha-1(III)(C-term Propeptide)	COL3A1*	138936	Fibrillar Collagen	Collagen	0.0717417	0.0793858	0.0242078	0.0495197	0.171343	0.370446	0.548495	0.445635	0.974724	0.156004	1.14158	0.649607	0.748005	0.220238
Collagen alpha-1(V) chain	COL5A1	183987	Fibrillar Collagen	Collagen	1.06038	1.27358	0.899171	0.511247	0.7165	0.378997	0.740845	0.314378	0.614095	0.715377	0.859894	1.21051	0.414416	0.0709713
Collagen alpha-1(V) chain(C-term Propeptide)	COL5A1*	183987	Fibrillar Collagen	Collagen	0.0514197	0.0221804	0.0147159	0.00231911	0.0161062	0.0260635	0.0918546	0.0331135	0.0572403	0.0554791	0.123348	0.051707	0.0603365	0.154333
Collagen alpha-2(V) chain	COL5A2	145018	Fibrillar Collagen	Collagen	0.678628	0.590475	0.388126	0.222283	0.356325	0.183195	0.594467	0.207602	0.567949	0.59867	0.947946	2.73852	0.26709	0.0278741
Periostin	POSTN	93155	Matricellular	Glycoprotein	0.0890337	0.249397	0.0175465	0.02029	0.122929	0.465905	0.27667	1.26738	2.00663	1.712	1.54364	6.48198	1.11839	0.114498
Secreted protein, acidic, cysteine-rich (osteonectin)	SPARC	34296	Matricellular	Glycoprotein	0.0119421	0.0082102		0.0268195	0.0151764	0.0985884	0.0403819	0.0739336	0.130136	0.052166	0.095355	0.070337	0.0581062	0.165702
Thrombospondin 1	THBS1	129647	Matricellular	Glycoprotein	0.0178093	0.0290058	0.0309923	0.0367545	0.0310708	0.356376	0.110956	1.06069	1.80399	2.84518	2.08886	2.31987	0.756032	0.0968528
Thrombospondin 2	THBS2	129882	Matricellular	Glycoprotein						0.0650326	0.0179132	0.112764	0.269524	0.169564	0.304395	0.240062	0.0848594	0.149076
Tenascin-C(Iso1,2,3,4,5)	TNC*	221756	Matricellular	Glycoprotein	0.00701461			0.060902	0.0045357	0.189958	0.0603905	0.267495	0.495825	3.07225	0.505242	0.559472	0.543559	0.108916
Tenascin-X	TNXB	126729	Matricellular	Glycoprotein	0.0171379	0.0182163	0.00768719	0.0314623	0.0174525	0.0131649	0.0359754	0.0035789	0.00542305	0.00290368	0.0120685	0.0685649	0.00426395	0.159113
Alpha/gamma-enolase	ENO1/2	47128	Other Cellular	Cellular	0.0137334	0.00346431	0.00390076	0.00958606	0.0122565	0.0494367	0.028937	0.028005	0.0375226	0.0740693	0.102285	0.0323872	0.0442782	0.18732
Glyceraldehyde-3-phosphate dehydrogenase	GAPDH	35828	Other Cellular	Cellular	0.115953	0.127735	0.041703	0.129111	0.193581	1.22101	0.259046	1.68694	1.86906	2.33773	1.9499	0.682102	6.2424	0.109465
Histone H1(H1.1,H1.2,H1.3,H1.4)	H1*	20863	Other Cellular	Cellular	1.24278	2.03691	0.511401	1.27009	2.26279	9.59741	2.33197	1.76298	6.66814	2.12375	5.66598	2.55188	4.47761	0.102789
Histone 2A(H2A-A-K)	H2A*	14077	Other Cellular	Cellular	1.06644	1.24283	0.638084	1.4689	2.15412	15.9818	1.94047	6.00568	11.4223	5.45044	10.5102	5.02651	12.3871	0.0955968
Lamin-A/C	LMNA	74324	Other Cellular	Cellular	1.28415	1.05974	0.654268	1.70514	2.42883	2.13	2.16447	5.3949	7.89207	2.31615	7.26353	4.11044	3.57778	0.110963
Annexin A2	ANXA2	38678	Other ECM	ECM-affiliated	0.259683	0.242794	0.115259	0.479194	0.384553	0.626849	0.561326	0.906293	1.15921	0.49795	1.86055	0.974436	1.02437	0.0340712
Annexin A4	ANXA4	35849	Other ECM	ECM-affiliated			0.0019342	0.00185932	0.0053934		0.00215881		0.00141009		0.00508444	0.0016971	0.00522093	0.528396
Asporin	ASPN	42573	Other ECM	Proteoglycan	0.0941725	0.0800425	0.0207089	0.0908884	0.0642417	0.0482274	0.306225	0.127225	0.278473	0.166031	0.469799	1.83413	0.0217274	0.10926
Extracellular Matrix Protein 1	ECM1	63249	Other ECM	Glycoprotein	0.00325462	0.00735216	0.00587705	0.00461266	0.00236487	0.00865018	0.0103486	0.00804162	0.00884223	0.0405017	0.0353003	0.0116843	0.0131446	0.225158
Galectin-1	LGALS1	14857	Other ECM	ECM-affiliated	0.221682	0.234302	0.0875355	0.354837	0.40215	1.03893	0.621064	1.15286	2.94606	1.06603	1.86348	1.05309	0.816465	0.149805
Galectin-3	LGALS3	27202	Other ECM	ECM-affiliated	0.0994354	0.110944	0.0473614	0.0879461	0.0755303	0.160377		0.633991	0.482658	0.225077	0.171451	0.367647	0.099043	0.105694
Matrix Gla Protein	MGP	12037	Other ECM	Glycoprotein	0.0131447	0.0051635	0.00977282	0.0154827	0.00325503	0.0107394	0.024478	0.0145849	0.0318859	0.0302315	0.0141085	0.0477456	0.0241388	0.239397
Mimecan/Osteoglycin	OGN	34069	Other ECM	Proteoglycan	2.75599	1.68924	0.989329	0.757731	1.14705	0.19196	1.7621	0.0915483	0.155785	0.862552	1.0849	0.280748	0.113338	0.0896183
Adiponectin	ADIPOQ	26809	Secreted	Glycoprotein	0.0399936	0.134427	0.123091	0.0866672	0.0636082	0.138074	0.0296239	0.0486555	0.0571503	0.0715518	0.0651252	0.0722081	0.0191569	0.291636
Transforming growth factor beta-1(TGFB-1 Fragment (279:C-term))	TGFB1*	44329	Secreted	Secreted								0.00379455	0.0152452		0.00522645		0.00425992	0.695989
Transforming growth factor-beta-induced protein ig-h3	TGFBI	74597	Secreted	Glycoprotein	0.0817291	0.103674	0.0544522	0.131769	0.0788598	0.117905	0.160552	0.409765	0.437245	1.04183	0.689178	0.189217	0.520634	0.138164
Chondroadherin	CHAD	40404	Structural ECM	Proteoglycan	0.00692596	0.00396287			0.00945417	0.0205255	0.00706094	0.00759496	0.00883219	0.00944	0.0118036	0.00490512	0.00764066	0.413807
Collagen alpha-1(XVII) chain	COL17A1	143568	Structural ECM	Collagen	0.00306206	0.00891735	0.00912324		0.0148223					0.0027189	0.00215976		0.00890252	0.129988
Collagen alpha-1(XVIII) chain	COL18A1	182881	Structural ECM	Collagen	0.0274168	0.0341359	0.0209935	0.0423919	0.041457	0.0505261	0.0365894	0.0341412	0.0365706	0.0418863	0.0426973	0.0352678	0.0414149	0.101051
Collagen alpha-1(VI) chain	COL6A1	108806	Structural ECM	Collagen	4.20209	3.56923	1.17428	1.64438	2.07369	1.44601	5.73594	0.99547	2.80368	3.50303	4.83232	21.1228	2.59218	0.147413
Collagen alpha-2(VI) chain	COL6A2	108579	Structural ECM	Collagen	6.71471	6.22864	1.4552	2.92117	4.49504	3.12656	10.9527	1.55101	5.87531	7.97389	10.8985	39.3732	5.18397	0.0926317
Collagen alpha-3(VI) chain	COL6A3	288133	Structural ECM	Collagen	2.51126	2.69661	0.71817	1.24811	2.2785	1.22845	5.08867	0.851623	1.63215	2.45262	3.23322	5.19091	2.48922	0.121997
Collagen alpha-1(VII)(Fibronectin type-III 1 Domain)	COL7A1*	295092	Structural ECM	Collagen		0.0103257			0.00483268					0.00400933		0.0058375		0.197867
Dermatopontin	DPT	24203	Structural ECM	Glycoprotein	0.765519	0.762995	0.435211	0.319852	0.323685	0.162961	0.56553	0.0314569	0.114022	0.447527	0.258321	0.212562	0.192645	0.08245
Fibulin 3	EFEMP1	54596	Structural ECM	Glycoprotein	0.082612	0.0984077	0.0551163	0.10362	0.0748426	0.206004	0.189533	0.247341	0.209517	0.400215	0.537493	0.517556	0.199797	0.352887
Fibulin 4	EFEMP2	44850	Structural ECM	Glycoprotein	0.0103153	0.021983	0.0164574	0.00390076	0.00729465	0.0253336	0.030132	0.0174494	0.0511991	0.0295789	0.0531454	0.0603862	0.0256794	0.326388
Emilin 1	EMILIN1	106667	Structural ECM	Glycoprotein	0.0133232	0.0223191	0.0136368	0.0126294	0.0212338	0.027747	0.0237497	0.0410241	0.087177	0.0593587	0.0720519	0.0478601	0.0644154	0.147399
Fibulin 1	FBLN1	75381	Structural ECM	Glycoprotein	0.029973	0.0413007	0.0243513	0.0411378	0.0294878	0.168051	0.113593	0.415131	0.368995	0.144405	0.47839	0.365393	0.143519	0.119434
Fibulin 2	FBLN2	131834	Structural ECM	Glycoprotein						0.00758822	0.0128539	0.0106116	0.0117571	0.0393408	0.0112799	0.00464589	0.00359	0.359814
Fibulin 5	FBLN5	50160	Structural ECM	Glycoprotein	0.716047	1.19602	0.832238	1.23123	0.714307	1.00936	1.99614	1.26919	1.5069	2.84011	2.11288	1.68546	0.183027	0.353412
Fibronectin 1(Anastellin/type-III 1/3/4/7/9/13 domain)	FN1*	272511	Structural ECM	Glycoprotein	0.0503931	0.0461968	0.0384752	0.0961369	0.044689	0.818199	0.521448	1.66853	1.95368	5.04989	2.12019	0.956181	2.1277	0.145523
Lumican	LUM	38279	Structural ECM	Proteoglycan	3.57209	3.09007	1.7353	0.839665	1.66939	0.91956	3.86092	1.17951	1.83969	2.56243	4.27177	4.09178	0.985323	0.123008
Osteomodulin	OMD	49783	Structural ECM	Proteoglycan	0.00461674	0.00376472	0.00251642				0.0559271	0.0128102	0.0129869	0.0157006	0.123788	0.328793	0.0171047	0.107564
Prolargin	PRELP	43179	Structural ECM	Proteoglycan	0.526624	0.510257	0.332173	0.364028	0.521779	0.224443	1.36098	0.395368	0.653804	0.547568	1.23215	1.87237	0.242742	0.0718015
Versican	VCAN	300008	Structural ECM	Proteoglycans	0.0238811	0.0831682	0.0232644	0.0432314	0.0473097	0.726885	0.183324	0.142081	0.44673	0.402224	0.417802	1.03504	0.313324	0.158765
Vitronectin	VTN	54679	Structural ECM	Glycoprotein	0.162894	0.218098	0.113346	0.272008	0.183758	0.553753	0.42488	0.710743	1.29469	6.30133	0.930438	1.14164	3.16693	0.260197
Aggrecan	ACAN	221118	Structural ECM	Proteoglycan	0.0047268			0.00783701		0.0112579	0.00518898	0.0103165	0.0115692	0.0132517	0.0108784	0.00668144	0.00932893	0.446947
Biglycan	BGN	41706	Structural ECM	Proteoglycan	0.203012	0.359842	0.0761725	0.150374	0.0986171	0.30026	0.382452	0.199845	0.528674	0.75055	0.630635	0.783976	0.277073	0.139088
Decorin	DCN	39805	Structural ECM	Proteoglycan	10.7077	9.104	6.67184	2.97144	5.41631	1.40094	7.53095	1.1014	2.13059	2.05506	4.99311	10.305	0.914881	0.123111
Fibrillin 1	FBN1	311952	Structural ECM	Glycoprotein	0.379558	0.311548	0.240808	1.14446	0.506711	0.497552	0.880591	1.27681	2.26709	0.683383	1.68045	5.67791	1.38108	0.0776343
Fibrillin 2	FBN2	313818	Structural ECM	Glycoprotein							0.00206069	0.00231828	0.00342788	0.0198263	0.00424027	0.00435915	0.00600374	0.207247
Fibromodulin	FMOD	43219	Structural ECM	Proteoglycan	0.0539264	0.0804685	0.0285483	0.0290482	0.0582295	0.0780516	0.0879237	0.0485279	0.19744	0.195399	0.14143	0.214815	0.0738659	0.358108
Latent transforming growth factor beta binding protein 1	LTBP1	186599	Structural ECM	Glycoprotein				0.00376974		0.0182012	0.0105588	0.0327371	0.0447974	0.0186501	0.018556	0.0131318	0.0341043	0.220389
Latent transforming growth factor beta binding protein 1(N-term Propeptide)	LTBP1*	186599	Structural ECM	Glycoprotein				0.00488277		0.0105245	0.0127757	0.0230326	0.0466668	0.0290929	0.023856	0.0195611	0.0286517	0.100849
Latent transforming growth factor beta binding protein 2	LTBP2	189867	Structural ECM	Glycoprotein	0.00289289	0.00692513	0.00477525	0.0129029	0.00289289	0.0346912	0.0289926	0.0635453	0.0472452	0.0383206	0.0572849	0.065669	0.036983	0.369703
Matrilin 1, Cartilage Matrix Protein	MATN1	54309	Structural ECM	Glycoprotein		0.00224355	0.00492992	0.00233313	0.00136018	0.000813729	0.00365124	0.00673011	0.0081354	0.000970503	0.00139761	0.005495	0.00213157	0.269594

## Sheet: Global
	Proteins (334)	Functional Class	GENE	Raw Peptide Spectra Matches						Averages (Raw)		Raw PSM
				Normal			IDC			Normal	IDC	Normal/IDC
#				8384	8602	13809	7397 - Straight	7594 - Curly	19630 - Straight
1	Basement membrane-specific heparan sulfate proteoglycan core protein	Basement Membrane	HSPG2	66	54	119	9	18	43	79.6667	23.3333	3.41429
3	Collagen alpha-1(IV) chain	Basement Membrane	COL4A1	0	0	8	0	0	0	2.66667	0	UP
30	Collagen alpha-2(IV) chain	Basement Membrane	COL4A2	12	0	29	0	0	0	13.6667	0	UP
5	Laminin subunit alpha-4	Basement Membrane	LAMA4	16	10	27	0	3	0	17.6667	1	17.6667
40	Laminin subunit alpha-5	Basement Membrane	LAMA5	12	0	9	0	0	0	7	0	UP
33	Laminin subunit beta-1	Basement Membrane	LAMB1	7	0	9	0	0	0	5.33333	0	UP
171	Laminin subunit beta-2	Basement Membrane	LAMB2	25	16	52	0	0	0	31	0	UP
172	Laminin subunit gamma-1	Basement Membrane	LAMC1	14	11	38	0	3	0	21	1	21
15	Nidogen-1	Basement Membrane	NID1	16	10	15	0	0	0	13.6667	0	UP
152	Nidogen-2	Basement Membrane	NID2	10	5	19	0	0	0	11.3333	0	UP
60	Actin, aortic smooth muscle	Cytoskeletal	ACTA2	14	3	12	13	14	4	9.66667	10.3333	0.935484
55	Actin, cytoplasmic 1	Cytoskeletal	ACTB	31	16	40	83	112	67	29	87.3333	0.332061
138	Alpha-actinin-1	Cytoskeletal	ACTN1	14	4	14	31	39	18	10.6667	29.3333	0.363636
151	Filamin-A	Cytoskeletal	FLNA	10	0	7	56	73	37	5.66667	55.3333	0.10241
42	Myosin-9	Cytoskeletal	MYH9	13	8	9	124	89	67	10	93.3333	0.107143
56	Myosin light polypeptide 6	Cytoskeletal	MYL6	6	0	6	11	15	6	4	10.6667	0.375
72	Plectin	Cytoskeletal	PLEC	18	2	13	71	46	30	11	49	0.22449
91	Spectrin alpha chain, non-erythrocytic 1	Cytoskeletal	SPTAN1	14	4	23	5	5	0	13.6667	3.33333	4.1
10	Tubulin alpha-1B chain	Cytoskeletal	TUBA1B	23	10	15	60	58	78	16	65.3333	0.244898
179	Tubulin beta chain	Cytoskeletal	TUBB	17	9	14	60	55	60	13.3333	58.3333	0.228571
174	Vimentin	Cytoskeletal	VIM	74	40	74	92	103	75	62.6667	90	0.696296
23	Serpin H1	ECM regulator	SERPINH1	0	0	0	4	6	9	0	6.33333	DOWN
2	Protein-glutamine gamma-glutamyltransferase 2	ECM regulator	TGM2	0	0	0	8	0	4	0	4	DOWN
121	Collagen alpha-1(XIV) chain	FACIT Collagen	COL14A1	78	89	4	42	96	0	57	46	1.23913
41	Collagen alpha-1(XII) chain	FACIT Collagen	COL12A1	10	7	0	81	86	114	5.66667	93.6667	0.0604982
54	Collagen alpha-1(I) chain	Fibrillar Collagen	COL1A1	480	439	151	283	334	211	356.667	276	1.29227
9	Collagen alpha-2(I) chain	Fibrillar Collagen	COL1A2	267	252	73	159	170	107	197.333	145.333	1.3578
85	Collagen alpha-1(II) chain	Fibrillar Collagen	COL2A1	10	0	0	0	0	6	3.33333	2	1.66667
69	Collagen alpha-1(III) chain	Fibrillar Collagen	COL3A1	123	92	36	89	110	80	83.6667	93	0.899642
318	Collagen alpha-1(V) chain	Fibrillar Collagen	COL5A1	24	30	7	0	16	0	20.3333	5.33333	3.8125
21	Collagen alpha-2(V) chain	Fibrillar Collagen	COL5A2	13	17	14	21	20	17	14.6667	19.3333	0.758621
11	Collagen alpha-3(V) chain	Fibrillar Collagen	COL5A3	4	0	0	0	0	0	1.33333	0	UP
65	Collagen alpha-1(XI) chain	Fibrillar Collagen	COL11A1	0	0	0	3	0	10	0	4.33333	DOWN
39	Periostin	Matricellular	POSTN	32	31	9	113	92	93	24	99.3333	0.241611
102	Tenascin-C	Matricellular	TNC	3	0	0	37	11	43	1	30.3333	0.032967
59	Tenascin-X	Matricellular	TNXB	12	9	0	0	0	0	7	0	UP
97	Thrombospondin-1	Matricellular	THBS1	0	0	0	7	6	50	0	21	DOWN
95	Thrombospondin-2	Matricellular	THBS2	0	0	0	9	16	15	0	13.3333	DOWN
90	ATP synthase subunit beta, mitochondrial	Other Cellular	ATP5B	22	7	31	25	31	30	20	28.6667	0.697674
58	Prelamin-A/C	Other Cellular	LMNA	19	0	18	38	26	18	12.3333	27.3333	0.45122
67	Neuroblast differentiation-associated protein AHNAK	Other Cellular	AHNAK	20	10	23	21	22	4	17.6667	15.6667	1.12766
111	Fatty acid synthase	Other Cellular	FASN	0	0	5	59	20	3	1.66667	27.3333	0.0609756
119	Glyceraldehyde-3-phosphate dehydrogenase	Other Cellular	GAPDH	4	0	0	18	16	21	1.33333	18.3333	0.0727273
328	Membrane primary amine oxidase	Other Cellular	AOC3	11	7	27	0	0	0	15	0	UP
26	Heterogeneous nuclear ribonucleoprotein K	Other Cellular	HNRNPK	4	0	0	16	18	12	1.33333	15.3333	0.0869565
27	Pyruvate kinase PKM	Other Cellular	PKM	0	0	0	15	9	19	0	14.3333	DOWN
29	Apolipoprotein A-I	Other Cellular	APOA1	6	0	8	4	10	13	4.66667	9	0.518519
38	Heat shock protein HSP 90-beta	Other Cellular	HSP90AB1	0	0	0	16	9	17	0	14	DOWN
45	Mimecan	Other ECM	OGN	33	39	32	20	24	4	34.6667	16	2.16667
57	Annexin A2	Other ECM	ANXA2	28	18	31	35	36	23	25.6667	31.3333	0.819149
156	Galectin-1	Other ECM	LGALS1	22	16	29	26	35	11	22.3333	24	0.930556
329	Annexin A5	Other ECM	ANXA5	11	6	13	31	18	26	10	25	0.4
154	Annexin A6	Other ECM	ANXA6	15	0	24	21	21	9	13	17	0.764706
178	Annexin A1	Other ECM	ANXA1	9	8	14	11	15	7	10.3333	11	0.939394
13	Asporin	Other ECM	ASPN	0	0	0	7	4	0	0	3.66667	DOWN
14	Annexin A4	Other ECM	ANXA4	0	0	0	3	0	0	0	1	DOWN
50	Serum albumin	Secreted	ALB	115	114	57	137	167	215	95.3333	173	0.55106
12	Ig kappa chain C region	Secreted	IGKC	13	15	2	18	27	52	10	32.3333	0.309278
36	Ig gamma-1 chain C region	Secreted	IGHG1	7	5	0	10	17	59	4	28.6667	0.139535
22	Ig alpha-1 chain C region	Secreted	IGHA1	14	15	0	5	20	13	9.66667	12.6667	0.763158
16	Clathrin heavy chain 1	Secreted	CLTC	10	0	4	21	30	19	4.66667	23.3333	0.2
68	Hemoglobin subunit beta	Secreted	HBB	9	3	24	11	16	7	12	11.3333	1.05882
24	Serotransferrin	Secreted	TF	2	8	0	12	21	33	3.33333	22	0.151515
73	Alpha-1-antitrypsin	Secreted	SERPINA1	0	0	0	27	16	19	0	20.6667	DOWN
17	Fibrinogen beta chain	Secreted	FGB	3	0	2	3	10	50	1.66667	21	0.0793651
20	Transforming growth factor-beta-induced protein ig-h3	Secreted	TGFBI	14	5	4	9	4	6	7.66667	6.33333	1.21053
7	Collagen alpha-1(VI) chain	Structural ECM	COL6A1	136	70	80	37	54	41	95.3333	44	2.16667
4	Collagen alpha-1(XV) chain	Structural ECM	COL15A1	5	0	12	0	0	0	5.66667	0	UP
28	Collagen alpha-1(XVIII) chain	Structural ECM	COL18A1	6	0	3	0	0	0	3	0	UP
32	Collagen alpha-2(VI) chain	Structural ECM	COL6A2	62	25	31	22	32	20	39.3333	24.6667	1.59459
44	Collagen alpha-3(VI) chain	Structural ECM	COL6A3	382	225	225	188	271	208	277.333	222.333	1.24738
46	Collagen alpha-6(VI) chain	Structural ECM	COL6A6	18	9	0	0	0	0	9	0	UP
48	Dermatopontin	Structural ECM	DPT	28	34	12	7	13	0	24.6667	6.66667	3.7
49	EMILIN-1	Structural ECM	EMILIN1	9	0	0	13	14	34	3	20.3333	0.147541
51	Fibronectin	Structural ECM	FN1	15	7	4	96	90	180	8.66667	122	0.0710383
52	Fibulin-1	Structural ECM	FBLN1	0	0	0	14	7	15	0	12	DOWN
66	Fibulin-2	Structural ECM	FBLN2	0	0	0	14	8	26	0	16	DOWN
31	Fibulin-5	Structural ECM	FBLN5	3	0	0	0	0	0	1	0	UP
35	Lumican	Structural ECM	LUM	34	37	23	30	36	13	31.3333	26.3333	1.18987
37	Prolargin	Structural ECM	PRELP	3	0	3	10	7	10	2	9	0.222222
47	Versican core protein	Structural ECM	VCAN	0	0	0	11	10	11	0	10.6667	DOWN
53	Vitronectin	Structural ECM	VTN	0	0	0	4	5	29	0	12.6667	DOWN
61	Decorin	Structural ECM	DCN	12	9	7	0	13	4	9.33333	5.66667	1.64706
62	Biglycan	Structural ECM	BGN	0	3	6	5	11	8	3	8	0.375
63	Fibromodulin	Structural ECM	FMOD	0	0	3	0	0	0	1	0	UP
64	Fibrillin-1	Structural ECM	FBN1	3	4	8	8	4	3	5	5	1
70	Aggrecan core protein	Structural ECM	ACAN	3	0	0	0	0	0	1	0	UP
74	Immunoglobulin lambda-like polypeptide 5	Not Annotated	IGLL5	8	7	0	4	13	10	5	9	0.555556
75	Microfibril-associated glycoprotein 4	Not Annotated	MFAP4	7	10	3	14	8	0	6.66667	7.33333	0.909091
76	Keratin, type I cytoskeletal 18	Not Annotated	KRT18	0	0	0	6	30	0	0	12	DOWN
77	Vinculin	Not Annotated	VCL	9	3	15	8	13	0	9	7	1.28571
78	Tropomyosin alpha-4 chain	Not Annotated	TPM4	3	0	0	21	18	5	1	14.6667	0.0681818
79	Talin-1	Not Annotated	TLN1	5	0	7	11	10	2	4	7.66667	0.521739
80	Spectrin beta chain, non-erythrocytic 1	Not Annotated	SPTBN1	14	4	20	4	5	3	12.6667	4	3.16667
81	Heat shock protein beta-1	Not Annotated	HSPB1	0	0	4	13	18	0	1.33333	10.3333	0.129032
82	Protein disulfide-isomerase	Not Annotated	P4HB	4	0	0	12	7	13	1.33333	10.6667	0.125
83	Alpha-enolase	Not Annotated	ENO1	4	0	0	10	11	18	1.33333	13	0.102564
84	ATP synthase subunit alpha, mitochondrial	Not Annotated	ATP5A1	6	0	9	4	8	13	5	8.33333	0.6
86	Extended synaptotagmin-1	Not Annotated	ESYT1	4	0	8	9	4	5	4	6	0.666667
87	Putative elongation factor 1-alpha-like 3	Not Annotated	EEF1A1P5	0	0	5	12	7	14	1.66667	11	0.151515
88	Keratin, type I cytoskeletal 16	Not Annotated	KRT16	9	0	7	15	0	3	5.33333	6	0.888889
89	Cytoskeleton-associated protein 4	Not Annotated	CKAP4	0	0	0	11	9	15	0	11.6667	DOWN
92	Lactotransferrin	Not Annotated	LTF	0	0	0	0	40	0	0	13.3333	DOWN
93	Prosaposin	Not Annotated	PSAP	0	0	8	5	0	0	2.66667	1.66667	1.6
94	60 kDa heat shock protein, mitochondrial	Not Annotated	HSPD1	4	0	4	10	9	8	2.66667	9	0.296296
96	Histone H4	Not Annotated	HIST1H4A	0	0	0	12	6	8	0	8.66667	DOWN
98	BPI fold-containing family B member 1	Not Annotated	BPIFB1	0	0	0	0	30	0	0	10	DOWN
99	Protein disulfide-isomerase A6	Not Annotated	PDIA6	0	0	5	10	7	15	1.66667	10.6667	0.15625
100	Fibrinogen alpha chain	Not Annotated	FGA	0	0	0	0	7	19	0	8.66667	DOWN
101	Phosphoglycerate kinase 1	Not Annotated	PGK1	0	0	0	0	8	16	0	8	DOWN
103	Peroxiredoxin-1	Not Annotated	PRDX1	0	0	0	8	5	16	0	9.66667	DOWN
104	14-3-3 protein zeta/delta	Not Annotated	YWHAZ	0	0	0	9	0	9	0	6	DOWN
105	Keratin, type II cytoskeletal 6A	Not Annotated	KRT6A	5	4	4	10	6	8	4.33333	8	0.541667
106	Protein S100-A9	Not Annotated	S100A9	0	0	0	19	0	0	0	6.33333	DOWN
107	Tubulin alpha-1A chain	Not Annotated	TUBA1A	0	0	0	0	0	9	0	3	DOWN
108	78 kDa glucose-regulated protein	Not Annotated	HSPA5	0	0	0	6	9	7	0	7.33333	DOWN
109	Keratin, type I cytoskeletal 14	Not Annotated	KRT14	4	0	2	11	5	0	2	5.33333	0.375
110	Fibrinogen gamma chain	Not Annotated	FGG	0	0	0	0	0	12	0	4	DOWN
112	Elongation factor 2	Not Annotated	EEF2	0	0	0	7	8	9	0	8	DOWN
113	Hemopexin	Not Annotated	HPX	0	0	0	6	5	0	0	3.66667	DOWN
114	Alpha-1-acid glycoprotein 1	Not Annotated	ORM1	3	6	0	4	6	5	3	5	0.6
115	Polymeric immunoglobulin receptor	Not Annotated	PIGR	0	10	0	0	15	0	3.33333	5	0.666667
116	Calmodulin	Not Annotated	CALM1	2	0	7	0	5	0	3	1.66667	1.8
117	Clusterin	Not Annotated	CLU	0	0	0	4	0	17	0	7	DOWN
118	Surfeit locus protein 4	Not Annotated	SURF4	0	0	0	0	0	11	0	3.66667	DOWN
120	Cullin-associated NEDD8-dissociated protein 1	Not Annotated	CAND1	0	0	0	8	7	5	0	6.66667	DOWN
122	Reticulon-4	Not Annotated	RTN4	4	0	3	8	6	0	2.33333	4.66667	0.5
123	Histone H2B type 1-L	Not Annotated	HIST1H2BL	2	0	3	5	8	3	1.66667	5.33333	0.3125
124	Transgelin	Not Annotated	TAGLN	0	0	0	7	11	4	0	7.33333	DOWN
125	Ig mu chain C region	Not Annotated	IGHM	0	0	0	0	0	15	0	5	DOWN
126	Stress-70 protein, mitochondrial	Not Annotated	HSPA9	3	0	3	0	4	4	2	2.66667	0.75
127	Hemoglobin subunit alpha	Not Annotated	HBA1	0	0	8	0	0	6	2.66667	2	1.33333
128	Complement C3	Not Annotated	C3	0	0	0	3	5	12	0	6.66667	DOWN
129	EH domain-containing protein 2	Not Annotated	EHD2	5	0	6	0	0	0	3.66667	0	UP
130	Prohibitin	Not Annotated	PHB	0	0	4	3	4	4	1.33333	3.66667	0.363636
131	Nucleophosmin	Not Annotated	NPM1	0	0	0	9	7	0	0	5.33333	DOWN
132	Band 3 anion transport protein	Not Annotated	SLC4A1	7	4	8	0	0	0	6.33333	0	UP
133	Lamin-B1	Not Annotated	LMNB1	3	0	0	9	5	4	1	6	0.166667
134	Platelet glycoprotein 4	Not Annotated	CD36	4	4	17	0	0	0	8.33333	0	UP
135	Heat shock 70 kDa protein 1A/1B	Not Annotated	HSPA1A	0	0	0	6	11	4	0	7	DOWN
136	Cathepsin D	Not Annotated	CTSD	0	0	0	7	0	9	0	5.33333	DOWN
137	Filamin-B	Not Annotated	FLNB	0	0	0	3	14	0	0	5.66667	DOWN
139	Unconventional myosin-Ic	Not Annotated	MYO1C	0	0	23	0	0	0	7.66667	0	UP
140	Keratin, type I cytoskeletal 17	Not Annotated	KRT17	0	0	3	0	0	6	1	2	0.5
141	L-lactate dehydrogenase A chain	Not Annotated	LDHA	0	0	0	0	0	7	0	2.33333	DOWN
142	Transgelin-2	Not Annotated	TAGLN2	0	0	0	8	8	7	0	7.66667	DOWN
143	Serine/threonine-protein phosphatase 2A 65 kDa regulatory subunit A alpha isoform	Not Annotated	PPP2R1A	0	0	0	8	6	4	0	6	DOWN
144	Ras GTPase-activating-like protein IQGAP1	Not Annotated	IQGAP1	0	0	0	10	11	0	0	7	DOWN
145	Calnexin	Not Annotated	CANX	3	0	0	4	4	5	1	4.33333	0.230769
146	Liver carboxylesterase 1	Not Annotated	CES1	0	0	16	0	0	0	5.33333	0	UP
147	Tubulin beta-4B chain	Not Annotated	TUBB4B	0	0	0	8	6	6	0	6.66667	DOWN
148	Alpha-actinin-4	Not Annotated	ACTN4	0	0	0	7	10	0	0	5.66667	DOWN
149	Dolichyl-diphosphooligosaccharide--protein glycosyltransferase subunit 2	Not Annotated	RPN2	0	0	0	0	0	4	0	1.33333	DOWN
150	Protein S100-A11	Not Annotated	S100A11	0	0	0	8	3	7	0	6	DOWN
153	von Willebrand factor	Not Annotated	VWF	5	0	8	0	0	0	4.33333	0	UP
155	Polymerase I and transcript release factor	Not Annotated	PTRF	6	0	8	0	0	0	4.66667	0	UP
157	Mitochondrial carrier homolog 2	Not Annotated	MTCH2	0	0	0	0	0	7	0	2.33333	DOWN
158	Malate dehydrogenase, mitochondrial	Not Annotated	MDH2	0	0	0	3	9	3	0	5	DOWN
159	Rab GDP dissociation inhibitor beta	Not Annotated	GDI2	0	0	0	0	6	5	0	3.66667	DOWN
160	Transitional endoplasmic reticulum ATPase	Not Annotated	VCP	0	0	0	4	3	3	0	3.33333	DOWN
161	Ig kappa chain V-III region SIE	Not Annotated	Ig kappa chain V-III region SIE OS=Homo sapiens	0	0	0	0	0	4	0	1.33333	DOWN
162	Histone H2A type 1-B/E	Not Annotated	HIST1H2AB	0	0	0	6	3	0	0	3	DOWN
163	Spliceosome RNA helicase DDX39B	Not Annotated	DDX39B	0	0	0	6	4	7	0	5.66667	DOWN
164	Cytoplasmic dynein 1 heavy chain 1	Not Annotated	DYNC1H1	0	0	0	2	2	3	0	2.33333	DOWN
165	40S ribosomal protein SA	Not Annotated	RPSA	3	0	0	6	4	3	1	4.33333	0.230769
166	Coagulation factor XIII A chain	Not Annotated	F13A1	0	0	0	8	6	3	0	5.66667	DOWN
167	Adipocyte enhancer-binding protein 1	Not Annotated	AEBP1	0	0	0	8	8	4	0	6.66667	DOWN
168	Ubiquitin-60S ribosomal protein L40	Not Annotated	UBA52	0	0	0	3	0	3	0	2	DOWN
169	Coatomer subunit gamma-1	Not Annotated	COPG1	0	0	0	4	4	4	0	4	DOWN
170	ATP-dependent RNA helicase A	Not Annotated	DHX9	0	0	0	4	0	8	0	4	DOWN
173	60S ribosomal protein L6	Not Annotated	RPL6	0	0	0	0	0	7	0	2.33333	DOWN
175	Inter-alpha-trypsin inhibitor heavy chain H1	Not Annotated	ITIH1	0	0	0	0	7	8	0	5	DOWN
176	Peroxiredoxin-2	Not Annotated	PRDX2	0	0	0	4	3	3	0	3.33333	DOWN
177	60S acidic ribosomal protein P0	Not Annotated	RPLP0	2	0	0	2	3	4	0.666667	3	0.222222
180	BPI fold-containing family A member 1	Not Annotated	BPIFA1	0	0	0	0	15	0	0	5	DOWN
181	Succinate dehydrogenase [ubiquinone] flavoprotein subunit, mitochondrial	Not Annotated	SDHA	0	0	3	0	0	0	1	0	UP
182	Transthyretin	Not Annotated	TTR	0	3	0	0	4	5	1	3	0.333333
183	Tubulointerstitial nephritis antigen-like	Not Annotated	TINAGL1	7	4	0	0	0	0	3.66667	0	UP
184	Myosin regulatory light chain 12A	Not Annotated	MYL12A	0	0	0	6	6	4	0	5.33333	DOWN
185	Epiplakin	Not Annotated	EPPK1	0	0	0	3	6	0	0	3	DOWN
186	Glutathione S-transferase P	Not Annotated	GSTP1	0	0	0	0	0	5	0	1.66667	DOWN
187	Dolichyl-diphosphooligosaccharide--protein glycosyltransferase subunit 1	Not Annotated	RPN1	0	0	0	3	0	3	0	2	DOWN
188	DNA-dependent protein kinase catalytic subunit	Not Annotated	PRKDC	0	0	0	0	5	6	0	3.66667	DOWN
189	Myosin-10	Not Annotated	MYH10	0	0	0	3	0	0	0	1	DOWN
190	Thymidine phosphorylase	Not Annotated	TYMP	0	0	0	0	5	5	0	3.33333	DOWN
191	Reticulon-3	Not Annotated	RTN3	0	0	4	0	0	0	1.33333	0	UP
192	Cytochrome c oxidase subunit 2	Not Annotated	MT-CO2	0	0	0	0	0	3	0	1	DOWN
193	Profilin-1	Not Annotated	PFN1	0	0	0	0	3	4	0	2.33333	DOWN
194	Heat shock cognate 71 kDa protein	Not Annotated	HSPA8	0	0	0	5	4	3	0	4	DOWN
195	NADH-cytochrome b5 reductase 3	Not Annotated	CYB5R3	0	0	8	0	0	0	2.66667	0	UP
196	Nucleoprotein TPR	Not Annotated	TPR	0	0	0	5	3	0	0	2.66667	DOWN
197	Endoplasmin	Not Annotated	HSP90B1	0	0	0	6	4	3	0	4.33333	DOWN
198	Voltage-dependent anion-selective channel protein 2	Not Annotated	VDAC2	0	0	0	4	4	4	0	4	DOWN
199	Voltage-dependent anion-selective channel protein 3	Not Annotated	VDAC3	0	0	0	6	4	5	0	5	DOWN
200	Protein disulfide-isomerase A3	Not Annotated	PDIA3	0	0	0	3	4	5	0	4	DOWN
201	Calmodulin-like protein 5	Not Annotated	CALML5	0	0	0	0	0	12	0	4	DOWN
202	Peptidyl-prolyl cis-trans isomerase A	Not Annotated	PPIA	0	0	0	0	0	5	0	1.66667	DOWN
203	Protein S100-A7	Not Annotated	S100A7	0	0	0	7	0	0	0	2.33333	DOWN
204	Lysosome-associated membrane glycoprotein 2	Not Annotated	LAMP2	0	0	0	0	0	4	0	1.33333	DOWN
205	Thioredoxin domain-containing protein 5	Not Annotated	TXNDC5	4	0	0	3	3	0	1.33333	2	0.666667
206	Calreticulin	Not Annotated	CALR	0	0	0	0	4	0	0	1.33333	DOWN
207	Elongation factor Tu, mitochondrial	Not Annotated	TUFM	0	0	0	3	0	0	0	1	DOWN
208	Importin subunit beta-1	Not Annotated	KPNB1	0	0	0	4	4	0	0	2.66667	DOWN
209	Zymogen granule protein 16 homolog B	Not Annotated	ZG16B	0	0	0	0	9	0	0	3	DOWN
210	Caveolin-1	Not Annotated	CAV1	3	0	6	0	0	0	3	0	UP
211	Mucin-5B	Not Annotated	MUC5B	0	0	0	7	3	0	0	3.33333	DOWN
212	Plasminogen	Not Annotated	PLG	0	0	0	0	0	12	0	4	DOWN
213	60S acidic ribosomal protein P1	Not Annotated	RPLP1	0	0	0	0	3	0	0	1	DOWN
214	Copine-5	Not Annotated	CPNE5	4	0	0	0	0	0	1.33333	0	UP
215	Heterogeneous nuclear ribonucleoprotein M	Not Annotated	HNRNPM	0	0	0	3	4	0	0	2.33333	DOWN
216	Ferritin light chain	Not Annotated	FTL	0	0	0	0	0	9	0	3	DOWN
217	Glycogen phosphorylase, brain form	Not Annotated	PYGB	0	0	0	0	0	8	0	2.66667	DOWN
218	Perilipin-1	Not Annotated	PLIN1	0	0	7	0	0	0	2.33333	0	UP
219	Anterior gradient protein 2 homolog	Not Annotated	AGR2	0	0	0	4	8	0	0	4	DOWN
220	Aldehyde dehydrogenase, mitochondrial	Not Annotated	ALDH2	0	0	9	0	0	0	3	0	UP
221	Perilipin-4	Not Annotated	PLIN4	0	0	10	0	0	0	3.33333	0	UP
222	Tubulin beta-3 chain	Not Annotated	TUBB3	0	0	0	2	4	5	0	3.66667	DOWN
223	HLA class I histocompatibility antigen, B-7 alpha chain	Not Annotated	HLA-B	0	0	0	0	2	6	0	2.66667	DOWN
224	Aspartate aminotransferase, mitochondrial	Not Annotated	GOT2	0	0	0	0	7	0	0	2.33333	DOWN
225	Macrophage migration inhibitory factor	Not Annotated	MIF	0	0	0	3	0	0	0	1	DOWN
226	Serum amyloid P-component	Not Annotated	APCS	0	0	0	0	5	0	0	1.66667	DOWN
227	Neutral alpha-glucosidase AB	Not Annotated	GANAB	0	0	0	0	0	3	0	1	DOWN
228	Alpha-1-antichymotrypsin	Not Annotated	SERPINA3	0	0	0	0	0	4	0	1.33333	DOWN
229	Leucine-rich PPR motif-containing protein, mitochondrial	Not Annotated	LRPPRC	0	0	0	0	0	8	0	2.66667	DOWN
230	Protein S100-A8	Not Annotated	S100A8	0	0	0	7	0	0	0	2.33333	DOWN
231	Peroxidasin homolog	Not Annotated	PXDN	0	0	0	0	0	10	0	3.33333	DOWN
232	Desmoplakin	Not Annotated	DSP	0	0	0	10	0	0	0	3.33333	DOWN
233	Galectin-3-binding protein	Not Annotated	LGALS3BP	0	0	0	7	0	0	0	2.33333	DOWN
234	Exportin-2	Not Annotated	CSE1L	0	0	0	0	0	2	0	0.666667	DOWN
235	Translocon-associated protein subunit delta	Not Annotated	SSR4	0	0	0	0	0	2	0	0.666667	DOWN
236	60S acidic ribosomal protein P2	Not Annotated	RPLP2	0	0	0	4	3	0	0	2.33333	DOWN
237	Ceruloplasmin	Not Annotated	CP	0	0	0	0	5	4	0	3	DOWN
238	Alpha-2-macroglobulin	Not Annotated	A2M	0	0	0	0	5	3	0	2.66667	DOWN
239	Elongation factor 1-gamma	Not Annotated	EEF1G	0	0	0	0	0	5	0	1.66667	DOWN
240	Superoxide dismutase [Mn], mitochondrial	Not Annotated	SOD2	0	0	0	0	0	6	0	2	DOWN
241	Phosphoglycerate mutase 1	Not Annotated	PGAM1	0	0	0	0	0	5	0	1.66667	DOWN
242	Calpain small subunit 1	Not Annotated	CAPNS1	0	0	0	6	0	0	0	2	DOWN
243	Myoferlin	Not Annotated	MYOF	0	0	0	0	5	0	0	1.66667	DOWN
244	D-3-phosphoglycerate dehydrogenase	Not Annotated	PHGDH	0	0	0	0	0	7	0	2.33333	DOWN
245	Barrier-to-autointegration factor	Not Annotated	BANF1	0	0	0	0	4	0	0	1.33333	DOWN
246	Coatomer subunit alpha	Not Annotated	COPA	0	0	0	0	0	4	0	1.33333	DOWN
247	Vesicle transport protein GOT1B	Not Annotated	GOLT1B	0	0	0	0	0	6	0	2	DOWN
248	Pentraxin-related protein PTX3	Not Annotated	PTX3	0	0	0	0	0	10	0	3.33333	DOWN
249	Prolactin-inducible protein	Not Annotated	PIP	0	0	0	0	9	0	0	3	DOWN
250	Complement component C9	Not Annotated	C9	0	0	0	0	0	3	0	1	DOWN
251	Ras-related protein Rab-1B	Not Annotated	RAB1B	0	0	0	0	0	3	0	1	DOWN
252	Lysozyme C	Not Annotated	LYZ	0	0	0	0	5	0	0	1.66667	DOWN
253	Integrin alpha-7	Not Annotated	ITGA7	0	0	6	0	0	0	2	0	UP
254	Lamin-B2	Not Annotated	LMNB2	3	0	0	0	0	0	1	0	UP
255	Poly(rC)-binding protein 1	Not Annotated	PCBP1	0	0	0	3	0	0	0	1	DOWN
256	Peroxiredoxin-4	Not Annotated	PRDX4	0	0	0	0	0	4	0	1.33333	DOWN
257	Proteasome activator complex subunit 2	Not Annotated	PSME2	0	0	0	4	0	3	0	2.33333	DOWN
258	Non-POU domain-containing octamer-binding protein	Not Annotated	NONO	0	0	0	0	0	5	0	1.66667	DOWN
259	Annexin A11	Not Annotated	ANXA11	3	0	0	0	4	0	1	1.33333	0.75
260	Ig gamma-3 chain C region	Not Annotated	IGHG3	0	0	0	0	0	4	0	1.33333	DOWN
261	Major vault protein	Not Annotated	MVP	0	0	0	3	0	0	0	1	DOWN
262	Apolipoprotein E	Not Annotated	APOE	0	0	0	0	0	5	0	1.66667	DOWN
263	Matrix-remodeling-associated protein 5	Not Annotated	MXRA5	0	0	0	0	0	3	0	1	DOWN
264	Deleted in malignant brain tumors 1 protein	Not Annotated	DMBT1	0	0	0	0	5	0	0	1.66667	DOWN
265	Sulfhydryl oxidase 1	Not Annotated	QSOX1	0	0	0	0	0	7	0	2.33333	DOWN
266	Insulin-like growth factor 1 receptor	Not Annotated	IGF1R	0	0	0	4	0	0	0	1.33333	DOWN
267	Myosin-11	Not Annotated	MYH11	0	0	4	0	0	0	1.33333	0	UP
268	Citrate synthase, mitochondrial	Not Annotated	CS	0	0	0	0	0	3	0	1	DOWN
269	T-complex protein 1 subunit theta	Not Annotated	CCT8	0	0	0	4	2	0	0	2	DOWN
270	Glucose-6-phosphate isomerase	Not Annotated	GPI	0	0	0	0	0	4	0	1.33333	DOWN
271	Actin-related protein 3	Not Annotated	ACTR3	0	0	0	0	0	3	0	1	DOWN
272	AP-2 complex subunit beta	Not Annotated	AP2B1	0	0	0	0	3	0	0	1	DOWN
273	Matrin-3	Not Annotated	MATR3	0	0	0	0	0	3	0	1	DOWN
274	Cytosolic non-specific dipeptidase	Not Annotated	CNDP2	0	0	0	3	0	0	0	1	DOWN
275	Triosephosphate isomerase	Not Annotated	TPI1	0	0	0	0	0	4	0	1.33333	DOWN
276	Heterogeneous nuclear ribonucleoproteins C1/C2	Not Annotated	HNRNPC	0	0	0	0	3	0	0	1	DOWN
277	Signal transducer and activator of transcription 1-alpha/beta	Not Annotated	STAT1	0	0	0	0	0	3	0	1	DOWN
278	Epoxide hydrolase 1	Not Annotated	EPHX1	0	0	3	0	0	0	1	0	UP
279	Long-chain-fatty-acid--CoA ligase 1	Not Annotated	ACSL1	0	0	7	0	0	0	2.33333	0	UP
280	Cell surface glycoprotein MUC18	Not Annotated	MCAM	0	0	4	0	0	0	1.33333	0	UP
281	Interleukin enhancer-binding factor 2	Not Annotated	ILF2	0	0	0	0	3	0	0	1	DOWN
282	Acid ceramidase	Not Annotated	ASAH1	0	0	2	0	0	0	0.666667	0	UP
283	Haptoglobin	Not Annotated	HP	0	0	0	0	3	0	0	1	DOWN
284	Tripeptidyl-peptidase 1	Not Annotated	TPP1	0	0	0	0	2	0	0	0.666667	DOWN
285	Synaptic vesicle membrane protein VAT-1 homolog	Not Annotated	VAT1	0	0	0	2	0	0	0	0.666667	DOWN
286	40S ribosomal protein S9	Not Annotated	RPS9	0	0	0	0	0	4	0	1.33333	DOWN
287	Dehydrogenase/reductase SDR family member 2, mitochondrial	Not Annotated	DHRS2	0	0	0	0	3	0	0	1	DOWN
288	Acetyl-CoA acetyltransferase, mitochondrial	Not Annotated	ACAT1	0	0	3	0	0	0	1	0	UP
289	Rho GTPase-activating protein 1	Not Annotated	ARHGAP1	0	0	0	2	0	0	0	0.666667	DOWN
290	Hormone-sensitive lipase	Not Annotated	LIPE	0	0	3	0	0	0	1	0	UP
291	Ribonuclease inhibitor	Not Annotated	RNH1	0	0	0	3	0	0	0	1	DOWN
292	Redox-regulatory protein FAM213A	Not Annotated	FAM213A	0	0	7	0	0	0	2.33333	0	UP
293	Glutathione S-transferase Mu 3	Not Annotated	GSTM3	0	0	0	5	0	0	0	1.66667	DOWN
294	Plastin-2	Not Annotated	LCP1	0	0	0	0	0	2	0	0.666667	DOWN
295	Solute carrier family 2, facilitated glucose transporter member 1	Not Annotated	SLC2A1	0	0	0	0	0	4	0	1.33333	DOWN
296	Complement factor B	Not Annotated	CFB	0	0	0	0	0	3	0	1	DOWN
297	Very long-chain specific acyl-CoA dehydrogenase, mitochondrial	Not Annotated	ACADVL	0	0	0	0	0	3	0	1	DOWN
298	HLA class I histocompatibility antigen, B-57 alpha chain	Not Annotated	HLA-B	0	0	0	0	0	3	0	1	DOWN
299	Mannosyl-oligosaccharide glucosidase	Not Annotated	MOGS	0	0	0	0	0	3	0	1	DOWN
300	40S ribosomal protein S3	Not Annotated	RPS3	0	0	0	0	0	3	0	1	DOWN
301	Alpha-1B-glycoprotein	Not Annotated	A1BG	0	0	0	0	3	0	0	1	DOWN
302	T-complex protein 1 subunit epsilon	Not Annotated	CCT5	0	0	0	0	3	0	0	1	DOWN
303	Tubulin beta-4A chain	Not Annotated	TUBB4A	0	0	0	0	4	0	0	1.33333	DOWN
304	Spectrin beta chain, erythrocytic	Not Annotated	SPTB	0	0	4	0	0	0	1.33333	0	UP
305	Guanine nucleotide-binding protein subunit beta-2-like 1	Not Annotated	GNB2L1	0	0	0	0	0	3	0	1	DOWN
306	Glycine--tRNA ligase	Not Annotated	GARS	0	0	0	0	0	4	0	1.33333	DOWN
307	Valine--tRNA ligase	Not Annotated	VARS	0	0	0	0	0	3	0	1	DOWN
308	4-trimethylaminobutyraldehyde dehydrogenase	Not Annotated	ALDH9A1	0	0	0	0	0	6	0	2	DOWN
309	Protein-glutamine gamma-glutamyltransferase E	Not Annotated	TGM3	0	0	0	5	0	0	0	1.66667	DOWN
310	Tropomyosin alpha-1 chain	Not Annotated	TPM1	0	0	0	0	6	0	0	2	DOWN
311	Galectin-7	Not Annotated	LGALS7	0	0	0	5	0	0	0	1.66667	DOWN
312	Minor histocompatibility antigen H13	Not Annotated	HM13	0	0	0	0	0	3	0	1	DOWN
313	Interferon-induced GTP-binding protein Mx1	Not Annotated	MX1	0	0	0	4	0	0	0	1.33333	DOWN
314	Dihydropyrimidinase-related protein 3	Not Annotated	DPYSL3	0	0	0	3	0	0	0	1	DOWN
315	Myosin regulatory light polypeptide 9	Not Annotated	MYL9	0	0	0	0	3	0	0	1	DOWN
316	Perilipin-3	Not Annotated	PLIN3	0	0	0	0	3	0	0	1	DOWN
317	Na(+)/H(+) exchange regulatory cofactor NHE-RF1	Not Annotated	SLC9A3R1	0	0	0	0	3	0	0	1	DOWN
319	Cartilage intermediate layer protein 2	Not Annotated	CILP2	4	0	0	0	0	0	1.33333	0	UP
320	Ig delta chain C region	Not Annotated	IGHD	0	0	0	0	0	5	0	1.66667	DOWN
321	Marginal zone B- and B1-cell-specific protein	Not Annotated	MZB1	0	0	0	0	0	4	0	1.33333	DOWN
322	GMP synthase [glutamine-hydrolyzing]	Not Annotated	GMPS	0	0	0	0	0	3	0	1	DOWN
323	Ras-related protein R-Ras	Not Annotated	RRAS	0	0	3	0	0	0	1	0	UP
324	Glycerol-3-phosphate dehydrogenase [NAD(+)], cytoplasmic	Not Annotated	GPD1	0	0	4	0	0	0	1.33333	0	UP
325	Procollagen-lysine,2-oxoglutarate 5-dioxygenase 2	Not Annotated	PLOD2	0	0	0	0	0	3	0	1	DOWN
326	Sarcoplasmic/endoplasmic reticulum calcium ATPase 2	Not Annotated	ATP2A2	0	0	0	0	0	2	0	0.666667	DOWN
327	Aminopeptidase N	Not Annotated	ANPEP	3	0	0	0	0	0	1	0	UP
330	ADP-ribosylation factor 1	Not Annotated	ARF1	0	0	0	0	0	3	0	1	DOWN
331	Nuclear pore membrane glycoprotein 210	Not Annotated	NUP210	0	0	0	0	0	2	0	0.666667	DOWN
332	GTP-binding nuclear protein Ran	Not Annotated	RAN	0	0	0	0	0	3	0	1	DOWN
333	Mast cell carboxypeptidase A	Not Annotated	CPA3	0	0	0	0	2	0	0	0.666667	DOWN
334	Keratin, type II cuticular Hb4	Not Annotated	KRT84	0	0	0	3	0	0	0	1	DOWN
6	Keratin, type II cytoskeletal 1	Possible Contaminant	KRT1	75	52	118	133	78	71	81.6667	94	0.868794
8	Keratin, type I cytoskeletal 10	Possible Contaminant	KRT10	69	49	104	93	57	65	74	71.6667	1.03256
18	Keratin, type I cytoskeletal 9	Possible Contaminant	KRT9	35	19	41	45	24	38	31.6667	35.6667	0.88785
19	Keratin, type II cytoskeletal 2 epidermal	Possible Contaminant	KRT2	29	36	53	46	32	43	39.3333	40.3333	0.975207
25	Keratin, type I cytoskeletal 19	Possible Contaminant	KRT19	17	10	9	69	64	11	12	48	0.25
34	Keratin, type II cytoskeletal 8	Possible Contaminant	KRT8	16	6	7	36	61	5	9.66667	34	0.284314
43	Keratin, type II cytoskeletal 5	Possible Contaminant	KRT5	0	5	17	21	6	12	7.33333	13	0.564103
71	Keratin, type II cytoskeletal 7	Possible Contaminant	KRT7	10	10	7	13	14	5	9	10.6667	0.84375

## Sheet: Multibase_BackData
PCA_Prep		LAMC2	1			N84	Normal	1	Normal	1		5.11927	2.63712			0.051878	0.147572			2	1
$AL$3:$EO$3	3	NID1/2*	2			N43	Normal	2	IDC_Curly	1		37.0232	86.8014			0.035244	-0.0609281
$AK$4:$AK$16		NID1	3			N74	Normal	3	ICD_straight	1		591.812	1100.21			0.0433053	-0.0946264
108	0	NID2	4			N27	Normal	4		1		11.431	20.219			-0.107006	0.00478483
0	This sheet includes the calculation history of Multibase. When you delete this sheet, you need to do analysis from beginning.	COL4A1*	5			N47	Normal	5		1		286.641	375.571			-0.0274718	-0.217133
13		COL4A1/5*	6			IDCc36	IDC_Curly	6		1		240.362	341.171			0.0187174	0.21209
2		COL4A1/5*	7			IDCc74	IDC_Curly	7		1		108.679	162.163			0.0186499	0.0556712
1		COL4A5	8			IDCc65	IDC_Curly	8		1		49.7254	52.9022			-0.129102	-0.174105
		COL4A2	9			IDCc59	IDC_Curly	9		1		3.52268	1.76048			0.00716428	0.115422
FALSE		COL4A2*	10			IDCs28	ICD_straight	10		1		235.289	296.035			0.0073876
3		LAMC1	11			IDCs80	ICD_straight	11		1		19.5275	48.0767			0.0652403
		LAMB2	12			IDCs37	ICD_straight	12		1		11.0384	9.14061			0.127378
12		LAMB1	13			IDCs91	ICD_straight	13		1		9.26634	13.4633			-0.122099
0		LAMA4	14									11.499	29.4421			0.0412967
$AJ$4:$AJ$16		AGRN	15									8.11022	5.76955			-0.113755
4		AGRN*	16									7.40805	12.5359			-0.0908063
38		LAMA1	17									81.5268	45.6599			0.0584627
		LAMA2	18									19.9944	25.8022			-0.0730899
		HSPG2	19									51.8188	135.377			-0.0517382
		HSPG2*	20									9.93242	25.2114			-0.0517659
		LAMA5	21									4.79314	8.8872			0.0423005
		ACTB	22									7515.39	7852.77			-0.135532
		ACT	23									3099.48	4118.65			-0.133545
		TUBB*	24									368.642	420.239			-0.138899
		DES	25									10.9584	7.8981			0.0764566
		VIM	26									460.415	766.821			-0.138825
		SPTA2	27									14.0056	21.9802			-0.0977822
		PLEC	28									23.3889	26.1653			-0.159869
		LOX	29									6.69964	4.28956			-0.0902843
		LOXL1	30									24.7579	19.001			-0.0908388
		LOXL2	31									10.2954	14.498			-0.0483225
		TGM2	32									25.1315	18.3528			-0.0925603
		LOXL4	33									12.4746	4.42489			-0.0367276
		COL14A1	34									561.55	688.343			0.026993
		COL12A1	35									850.117	474.337			-0.0860239
		COL1A2	36									20670.1	27584.7			-0.00276027
		COL1A2*	37									28.5116	27.2239			-0.143414
		COL1A1	38									25660.8	38946.7			0.00797222
		COL1A1*	39									10226.9	15017.6			0.0782776
		COL1A1*	40									45.1025	54.529			-0.124182
		COL3A1	41									6738.34	9656.96			0.0347962
		COL3A1*	42									373.161	417.745			-0.136917
		COL5A2	43									668.617	641.636			-0.0476777
		COL5A1	44									307.496	746.876			0.0704588
		COL5A1	45									33.5106	46.6065			-0.104321
		DPT	46									233.114	353.253			0.114606
		SPARC	47									40.1654	52.3963			-0.148773
		LUM	48									1283.13	2355.19			-0.0136746
		CHAD	49									5.2425	7.54969			-0.088931
		PRELP	50									498.855	675.714			-0.0652636
		EFEMP2	51									17.8707	27.1427			-0.126654
		OMD	52									92.0916	44.4622			-0.071796
		FBLN5	53									704.052	1330.22			-0.0711423
		EFEMP1	54									163.14	224.773			-0.125513
		VTN	55									1740.41	1190.35			-0.0819533
		FBLN1	56									165.688	181.825			-0.137055
		POSTN	57									1742.05	1182.45			-0.100261
		EMILIN1	58									25.0126	38.9636			-0.136403
		COL6A2	59									9850.14	8211.52			-0.0617857
		COL6A1	60									5264.09	4284.24			-0.0540564
		TNXB	61									18.2773	18.3			-0.00146984
		THBS1	62									1032.14	883.66			-0.122805
		THBS2	63									112.999	97.2396			-0.129432
		FBLN2	64									10.7547	7.82058			-0.0982685
		COL17A1	65									4.94206	3.82355			0.0980631
		COL18A1	66									7.49413	37.3453			-0.0723325
		TNC*	67									144.11	116.349			-0.110758
		TNC*	68									1123.98	585.5			-0.0684599
		TNC*	69									1212.1	628.027			-0.068494
		FN1	70									1078.18	868.554			-0.109931
		FN1*	71									2941.28	2482.29			-0.117054
		FN1*	72									3198.51	2723.27			-0.118038
		FN1*	73									797.674	637.705			-0.106209
		FN1*	74									24.4341	19.6007			-0.0947989
		FN1*	75									303.688	213.818			-0.0983337
		FN1*	76									860.141	767.769			-0.120275
		FN1*	77									931.668	637.886			-0.0901212
		COL6A3	78									1424.19	2432.27			-0.0529417
		COL7A1*	79									3.31699	1.92348			0.0478247
		VCAN	80									307.776	299.097			-0.1232
		H2A*	81									5150.92	5791.91			-0.128123
		H1*	82									2614.34	3269.51			-0.0977018
		GAPDH	83									1703.58	1296.64			-0.107607
		ENO1/2	84									28.877	33.8356			-0.119574
		LMNA	85									2324.96	3229.34			-0.120854
		MGP	86									12.441	18.8255			-0.118807
		LGALS1	87									787.409	912.19			-0.125631
		LGALS3	88									186.823	197.035			-0.101175
		OGN	89									798.132	914.021			0.111219
		ANXA4	90									2.07713	1.90448			-0.00593251
		ANXA2	91									477.784	699.42			-0.126404
		ASPN	92									485.861	277.068			-0.0685494
		ECM1	93									11.8252	12.3058			-0.0843721
		BCAN	94									5.1006	10.9663			-0.0667199
		ADIPOQ	95									38.2651	73.0256			0.0698318
		TGFB1*	96									4.37495	2.19432			-0.0830675
		ALB	97									29799.1	83342.2			-0.0261802
		TGFBI	98									298.447	308.985			-0.10429
		DCN	99									3568.28	5023.32			0.0812874
		BGN	100									239.401	364.729			-0.112215
		FMOD	101									65.7212	99.0519			-0.11064
		MATN1	102									2.50794	3.09169			-0.0679811
		LTBP1	103									14.8689	14.962			-0.149357
		LTBP1*	104									14.6561	15.3111			-0.150134
		LTBP2	105									23.2699	31.0093			-0.162674
		ACAN	106									4.70644	7.00285			-0.138848
		FBN1	107									1444.9	1302.15			-0.0906543
		FBN2	108									5.40261	3.24895			-0.0841231
																-0.0895563
																0.0280895
																-0.00640773
																0.162833
																-0.0417439
																-0.0877495
																-0.119028
																0.12334
																0.133031
																-0.0938862
																0.0269967
																-0.0365089
																-0.0358979
																0.0239275
																0.126031
																-0.149721
																-0.0558493
																-0.15739
																0.0301709
																-0.0372345
																-0.0703757
																0.0547854
																0.050511
																-0.0311673
																0.0117099
																-0.00735046
																-0.0141361
																0.0687702
																-0.0957755
																0.10273
																-0.0431069
																0.205107
																-0.163826
																-0.0709228
																0.0991649
																-0.00709195
																0.0138813
																-0.0155789
																-0.210291
																0.0167995
																-0.00107182
																0.0248696
																0.067741
																-0.00482197
																-0.1355
																-0.115909
																0.00429395
																-0.111056
																-0.165891
																-0.0323913
																-0.000908238
																0.0529389
																-0.202071
																-0.074422
																-0.0670277
																0.0519746
																0.122188
																0.0469359
																0.0565497
																0.0723241
																0.0389359
																-0.0191615
																0.0102065
																-0.171352
																0.0537441
																-0.143201
																-0.0620933
																-0.118177
																-0.117905
																-0.0989642
																-0.0754748
																-0.063584
																-0.136911
																-0.150984
																-0.0937454
																-0.0737147
																-0.0998376
																-0.0606918
																0.0297534
																-0.00680871
																-0.0258842
																-0.0873264
																0.0779413
																-0.185016
																0.0811515
																0.0879968
																0.0298702
																0.183226
																-0.128195
																0.0153878
																0.00468587
																0.0806365
																-0.200458
																-0.118996
																-0.0914984
																0.132317
																-0.0294965
																-0.0912707
																0.00395091
																-0.0783822
																-0.0163928
																0.224
																0.113652
																0.0673344
																0.0475565
																-0.0593982
																0.156035
																-0.0975596
																0.162594
																-0.024769
																-0.01401
																0.0125447
																0.199585
																0.203774
																0.192842
																0.0609062
																0.0296224
																0.167383
																0.0178471
																0.0457028
																-0.0505281
																-0.0539425
																0.124119
																-0.0400584
																-0.027727
																0.0958185
																0.063643
																-0.000626941
																-0.0421442
																0.0202964
																-0.0547213
																-0.0768216
																0.0639643
																-0.188274
																-0.0760456
																0.042759
																-0.0100231
																-0.0582489
																-0.0392317
																0.141697
																0.117849
																-0.0850941
																0.00295397
																-0.0683168
																-0.0967936
																-0.0690102
																-0.0978332
																-0.0927978
																-0.0232709
																-0.0998132
																-0.0286534
																0.0209457
																-0.121123
																0.0298693
																-0.0921153
																-0.0919033
																-0.162122
																-0.140831
																-0.0919272
																-0.0820576
																-0.0570025
																-0.0572637
																0.180644
																-0.0578296
																0.0214221
																0.0736632
																-0.0484535
																-0.0436679
																-0.119559
																0.0776015
																-0.00466003
																0.0483164
																0.130645
																-0.0984129
																0.142779
																0.152187
																0.148811
																0.113869
																0.129791
																0.137472
																0.0881014
																0.0905301
																0.144919
																0.12324
																0.145219
																-0.107768
																0.108062
																-0.115479
																-0.0924641
																-0.175751
																0.122231
																-0.0768768
																-0.00296769
																0.0392101
																-0.0163684
																0.102038
																-0.0112438
																-0.0247913
																-0.0713143
																-0.057249
																0.0171722
																-0.234911
																-0.0990675
																0.0649235
																-0.0571581
																0.129128
																-0.045054
																-0.00722287
																0.030933
																0.023881
																0.0543224
																0.0727179
																-0.0504518
																-0.000634918
																-0.00682529
																0.153945
